# Supplementary material for: NMR-Based Metabolomic Profiling Highlights Functional Nutritional Gaps Between Human Milk, Infant Formulas, and Animal Milks
Source: Metabolites. 2025 Sep 18;15(9):620. doi: 10.3390/metabo15090620 (PMC12471977; doi:10.3390/metabo15090620)
Supplement: Supplementary file 1 [file metabolites-15-00620-s001.zip]

Archive with 1 entries (1 files):
- metabolites-3839650-supplementary.pdf
